# Supplementary material for: A High-Performance Liquid Chromatography with Photodiode Array Detection Method for Simultaneous Determination of Three Compounds Isolated from Wikstroemia ganpi: Assessment of the Effects on Cytochrome P450-Mediated Metabolism In Vitro and In Vivo
Source: Nutrients. 2023 Sep 19;15(18):4061. doi: 10.3390/nu15184061 (PMC10534693; doi:10.3390/nu15184061)
Supplement: Supplementary file 1 [file nutrients-15-04061-s001.zip]

Archive with 1 entries (1 files):
- nutrients-2599123-supplementary.pdf
